# Supplementary material for: Network Pharmacology Analysis and Experimental Validation of Tectoridin in the Treatment of Ischemic Stroke by Inhibiting Apoptosis and Regulating Inflammation
Source: Int J Mol Sci. 2025 Feb 7;26(4):1402. doi: 10.3390/ijms26041402 (PMC11855067; doi:10.3390/ijms26041402)
Supplement: Supplementary file 1 [file ijms-26-01402-s001.zip › Supplementary Table S1.xlsx]

## Sheet: BP
Category	Term	Term	Count	%	log	PValue	Genes	List Total	Pop Hits	Pop Total	Fold Enrichment	Bonferroni	Benjamini	FDR
GOTERM_BP_DIRECT	GO:0071392	cellular response to estradiol stimulus	5	13.1579	6.01609	9.6362e-07	CCNA2, MMP2, ESR1, EGFR, ESR2	38	40	19453	63.9901	0.000864957	0.000865331	0.000835459
GOTERM_BP_DIRECT	GO:0043066	negative regulation of apoptotic process	8	21.0526	4.2146	6.10105e-05	MAPK8, GSTP1, ADORA1, KDR, AKR1B1, TNF, EGFR, IL2	38	540	19453	7.58402	0.0533152	0.0221515	0.0213868
GOTERM_BP_DIRECT	GO:0022617	extracellular matrix disassembly	4	10.5263	4.04152	9.08816e-05	MMP12, CMA1, MMP2, MMP3	38	46	19453	44.5149	0.0783736	0.0221515	0.0213868
GOTERM_BP_DIRECT	GO:0001525	angiogenesis	6	15.7895	3.9388	0.000115134	FAP, MMP2, NPR3, KDR, ANG, MAPK14	38	255	19453	12.0452	0.0982302	0.0221515	0.0213868
GOTERM_BP_DIRECT	GO:0034614	cellular response to reactive oxygen species	4	10.5263	3.85708	0.000138971	MAPK8, MMP2, MMP3, EGFR	38	53	19453	38.6356	0.11733	0.0221515	0.0213868
GOTERM_BP_DIRECT	GO:0009410	response to xenobiotic stimulus	6	15.7895	3.77085	0.000169492	BCHE, HSP90AA1, PNP, MMP2, TNF, TGFBR2	38	277	19453	11.0885	0.141198	0.0221515	0.0213868
GOTERM_BP_DIRECT	GO:0090398	cellular senescence	4	10.5263	3.76277	0.000172673	MAPK10, MAPK8, CDK2, MAPK14	38	57	19453	35.9243	0.143648	0.0221515	0.0213868
GOTERM_BP_DIRECT	GO:0043627	response to estrogen	4	10.5263	3.63355	0.000232516	HSP90AA1, MMP2, ESR1, TGFBR2	38	63	19453	32.5029	0.188462	0.0260999	0.0251989
GOTERM_BP_DIRECT	GO:0001666	response to hypoxia	5	13.1579	3.47016	0.000338721	MMP2, ADORA1, ANG, TNF, TGFBR2	38	176	19453	14.5432	0.262303	0.0326773	0.0315493
GOTERM_BP_DIRECT	GO:1904645	response to beta-amyloid	3	7.89474	3.43903	0.00036389	MMP12, MMP2, MMP3	38	15	19453	102.384	0.278796	0.0326773	0.0315493
GOTERM_BP_DIRECT	GO:0071732	cellular response to nitric oxide	3	7.89474	3.32772	0.000470196	CCNA2, CDK2, MMP3	38	17	19453	90.339	0.344486	0.0383851	0.03706
GOTERM_BP_DIRECT	GO:0071222	cellular response to lipopolysaccharide	5	13.1579	3.27682	0.000528662	MAPK8, GSTP1, MMP3, MAPK14, TNF	38	198	19453	12.9273	0.37803	0.0395615	0.0381958
GOTERM_BP_DIRECT	GO:0007165	signal transduction	10	26.3158	3.21732	0.000606295	MAPK10, MAPK8, TTR, NPR3, CDK2, ADORA1, MAPK14, ESR1, EGFR, ESR2	38	1307	19453	3.91676	0.419937	0.041881	0.0404352
GOTERM_BP_DIRECT	GO:0001934	positive regulation of protein phosphorylation	5	13.1579	3.06186	0.000867239	HSP90AA1, KDR, TNF, PPIA, EGFR	38	226	19453	11.3257	0.54119	0.0556272	0.0537068
GOTERM_BP_DIRECT	GO:0051000	positive regulation of nitric-oxide synthase activity	3	7.89474	2.9883	0.00102731	NPR3, ESR1, TNF	38	25	19453	61.4305	0.602673	0.0615014	0.0593783
GOTERM_BP_DIRECT	GO:2000379	positive regulation of reactive oxygen species metabolic process	3	7.89474	2.72114	0.00190048	MAPK14, XDH, TGFBR2	38	34	19453	45.1695	0.818819	0.106665	0.102982
GOTERM_BP_DIRECT	GO:0045893	positive regulation of transcription, DNA-templated	7	18.4211	2.63425	0.00232141	CCNA2, NR1H2, CDK2, ESR1, TNF, EGFR, ESR2	38	728	19453	4.92232	0.875947	0.118245	0.114163
GOTERM_BP_DIRECT	GO:0042327	positive regulation of phosphorylation	3	7.89474	2.62522	0.00237017	KDR, ANG, EGFR	38	38	19453	40.4148	0.881274	0.118245	0.114163
GOTERM_BP_DIRECT	GO:0030574	collagen catabolic process	3	7.89474	2.55992	0.00275474	MMP12, MMP2, MMP3	38	41	19453	37.4576	0.916019	0.129717	0.125239
GOTERM_BP_DIRECT	GO:0001541	ovarian follicle development	3	7.89474	2.53925	0.00288902	MMP2, KDR, ANG	38	42	19453	36.5658	0.925585	0.129717	0.125239
GOTERM_BP_DIRECT	GO:0010629	negative regulation of gene expression	5	13.1579	2.51435	0.00305951	NR1H2, KDR, ESR1, TNF, XDH	38	319	19453	8.02384	0.936178	0.130831	0.126314
GOTERM_BP_DIRECT	GO:0042311	vasodilation	3	7.89474	2.46139	0.00345631	NPR3, ADORA1, TNF	38	46	19453	33.3862	0.955361	0.136515	0.131802
GOTERM_BP_DIRECT	GO:0045429	positive regulation of nitric oxide biosynthetic process	3	7.89474	2.44302	0.00360561	HSP90AA1, ESR1, TNF	38	47	19453	32.6758	0.96098	0.136515	0.131802
GOTERM_BP_DIRECT	GO:0006149	deoxyinosine catabolic process	2	5.26316	2.42016	0.00380052	PNP, XDH	38	2	19453	511.921	0.967267	0.136515	0.131802
GOTERM_BP_DIRECT	GO:0006148	inosine catabolic process	2	5.26316	2.42016	0.00380052	PNP, XDH	38	2	19453	511.921	0.967267	0.136515	0.131802
GOTERM_BP_DIRECT	GO:0043410	positive regulation of MAPK cascade	4	10.5263	2.37339	0.00423259	ADORA1, KDR, TNF, PPIA	38	172	19453	11.9051	0.977828	0.144998	0.139993
GOTERM_BP_DIRECT	GO:1902895	positive regulation of pri-miRNA transcription from RNA polymerase II promoter	3	7.89474	2.34071	0.00456343	NR1H2, TNF, EGFR	38	53	19453	28.9767	0.983549	0.144998	0.139993
GOTERM_BP_DIRECT	GO:0048146	positive regulation of fibroblast proliferation	3	7.89474	2.29399	0.00508169	CCNA2, ESR1, EGFR	38	56	19453	27.4243	0.989694	0.144998	0.139993
GOTERM_BP_DIRECT	GO:0018105	peptidyl-serine phosphorylation	4	10.5263	2.2918	0.00510735	MAPK8, CDK2, MAPK14, TGFBR2	38	184	19453	11.1287	0.98993	0.144998	0.139993
GOTERM_BP_DIRECT	GO:0051897	positive regulation of protein kinase B signaling	4	10.5263	2.28527	0.0051848	HSP90AA1, KDR, TNF, EGFR	38	185	19453	11.0686	0.99061	0.144998	0.139993
GOTERM_BP_DIRECT	GO:0000086	G2/M transition of mitotic cell cycle	3	7.89474	2.26428	0.00544157	CCNA2, CHEK1, CDK2	38	58	19453	26.4787	0.992552	0.144998	0.139993
GOTERM_BP_DIRECT	GO:0030198	extracellular matrix organization	4	10.5263	2.25316	0.00558267	MMP12, MMP2, MMP3, TNF	38	190	19453	10.7773	0.993443	0.144998	0.139993
GOTERM_BP_DIRECT	GO:0009612	response to mechanical stimulus	3	7.89474	2.24982	0.00562579	MAPK8, MMP2, TGFBR2	38	59	19453	26.0299	0.993694	0.144998	0.139993
GOTERM_BP_DIRECT	GO:0006157	deoxyadenosine catabolic process	2	5.26316	2.24447	0.00569551	PNP, XDH	38	3	19453	341.281	0.994079	0.144998	0.139993
GOTERM_BP_DIRECT	GO:0031281	positive regulation of cyclase activity	2	5.26316	2.24447	0.00569551	MAPK8, MAPK14	38	3	19453	341.281	0.994079	0.144998	0.139993
GOTERM_BP_DIRECT	GO:0007254	JNK cascade	3	7.89474	2.23561	0.00581285	MAPK10, MAPK8, TNF	38	60	19453	25.5961	0.994674	0.144998	0.139993
GOTERM_BP_DIRECT	GO:0071230	cellular response to amino acid stimulus	3	7.89474	2.18116	0.00658924	MMP2, TNF, EGFR	38	64	19453	23.9963	0.997359	0.159923	0.154402
GOTERM_BP_DIRECT	GO:0046059	dAMP catabolic process	2	5.26316	2.11993	0.00758699	PNP, XDH	38	4	19453	255.961	0.998929	0.178364	0.172207
GOTERM_BP_DIRECT	GO:0045944	positive regulation of transcription from RNA polymerase II promoter	8	21.0526	2.1109	0.00774632	MMP12, NR1H2, MAPK14, ESR1, TNF, EGFR, ESR2, IL2	38	1232	19453	3.32416	0.999073	0.178364	0.172207
GOTERM_BP_DIRECT	GO:0018107	peptidyl-threonine phosphorylation	3	7.89474	2.08223	0.00827497	MAPK8, CHEK1, TGFBR2	38	72	19453	21.33	0.999425	0.185773	0.17936
GOTERM_BP_DIRECT	GO:0006204	IMP catabolic process	2	5.26316	2.02342	0.00947496	PNP, XDH	38	5	19453	204.768	0.999806	0.207525	0.200361
GOTERM_BP_DIRECT	GO:0006468	protein phosphorylation	5	13.1579	2.01088	0.00975263	MAPK10, MAPK8, CHEK1, CDK2, TGFBR2	38	444	19453	5.76488	0.999849	0.20852	0.201322
GOTERM_BP_DIRECT	GO:0035556	intracellular signal transduction	5	13.1579	1.95214	0.0111651	MAPK10, MAPK8, CHEK1, MAPK14, TREM1	38	462	19453	5.54027	0.999958	0.232263	0.224245
GOTERM_BP_DIRECT	GO:0001933	negative regulation of protein phosphorylation	3	7.89474	1.94384	0.0113803	PPIA, XDH, IL2	38	85	19453	18.0678	0.999966	0.232263	0.224245
GOTERM_BP_DIRECT	GO:0006166	purine ribonucleoside salvage	2	5.26316	1.8781	0.0132404	MTAP, PNP	38	7	19453	146.263	0.999994	0.263704	0.254601
GOTERM_BP_DIRECT	GO:0033138	positive regulation of peptidyl-serine phosphorylation	3	7.89474	1.8694	0.0135082	HSP90AA1, TNF, EGFR	38	93	19453	16.5136	0.999995	0.263704	0.254601
GOTERM_BP_DIRECT	GO:0098586	cellular response to virus	3	7.89474	1.85185	0.0140653	MMP12, HSP90AA1, MAPK14	38	95	19453	16.1659	0.999997	0.268736	0.259459
GOTERM_BP_DIRECT	GO:0032873	negative regulation of stress-activated MAPK cascade	2	5.26316	1.82051	0.015118	GSTP1, PPIA	38	8	19453	127.98	0.999999	0.271518	0.262145
GOTERM_BP_DIRECT	GO:0000255	allantoin metabolic process	2	5.26316	1.82051	0.015118	PNP, XDH	38	8	19453	127.98	0.999999	0.271518	0.262145
GOTERM_BP_DIRECT	GO:0002674	negative regulation of acute inflammatory response	2	5.26316	1.82051	0.015118	GSTP1, ADORA1	38	8	19453	127.98	0.999999	0.271518	0.262145
GOTERM_BP_DIRECT	GO:0045822	negative regulation of heart contraction	2	5.26316	1.76976	0.016992	ADORA1, IL2	38	9	19453	113.76	1	0.299192	0.288864
GOTERM_BP_DIRECT	GO:0002070	epithelial cell maturation	2	5.26316	1.7244	0.0188626	KDR, AKR1B1	38	10	19453	102.384	1	0.325742	0.314497
GOTERM_BP_DIRECT	GO:0008284	positive regulation of cell proliferation	5	13.1579	1.71272	0.0193769	CDK2, KDR, EGFR, IL2, TGFBR2	38	545	19453	4.69652	1	0.326583	0.315309
GOTERM_BP_DIRECT	GO:0009651	response to salt stress	2	5.26316	1.68341	0.0207297	HSP90AA1, TNF	38	11	19453	93.0766	1	0.326583	0.315309
GOTERM_BP_DIRECT	GO:0010887	negative regulation of cholesterol storage	2	5.26316	1.68341	0.0207297	NR1H2, CES1	38	11	19453	93.0766	1	0.326583	0.315309
GOTERM_BP_DIRECT	GO:0071492	cellular response to UV-A	2	5.26316	1.68341	0.0207297	MMP2, MMP3	38	11	19453	93.0766	1	0.326583	0.315309
GOTERM_BP_DIRECT	GO:1903799	negative regulation of production of miRNAs involved in gene silencing by miRNA	2	5.26316	1.68341	0.0207297	ESR1, TNF	38	11	19453	93.0766	1	0.326583	0.315309
GOTERM_BP_DIRECT	GO:0051091	positive regulation of sequence-specific DNA binding transcription factor activity	3	7.89474	1.67448	0.0211601	ESR1, TNF, ESR2	38	118	19453	13.0149	1	0.327617	0.316307
GOTERM_BP_DIRECT	GO:0016572	histone phosphorylation	2	5.26316	1.64602	0.0225933	CCNA2, CDK2	38	12	19453	85.3202	1	0.343878	0.332007
GOTERM_BP_DIRECT	GO:0007166	cell surface receptor signaling pathway	4	10.5263	1.61306	0.0243747	RTN4R, MAPK14, TNF, EGFR	38	329	19453	6.22396	1	0.359988	0.34756
GOTERM_BP_DIRECT	GO:0030518	intracellular steroid hormone receptor signaling pathway	2	5.26316	1.61166	0.0244535	ESR1, ESR2	38	13	19453	78.7571	1	0.359988	0.34756
GOTERM_BP_DIRECT	GO:0042770	signal transduction in response to DNA damage	2	5.26316	1.49676	0.0318599	CHEK1, MAPK14	38	17	19453	60.226	1	0.45413	0.438453
GOTERM_BP_DIRECT	GO:0003085	negative regulation of systemic arterial blood pressure	2	5.26316	1.49676	0.0318599	ADORA1, TNF	38	17	19453	60.226	1	0.45413	0.438453
GOTERM_BP_DIRECT	GO:0050995	negative regulation of lipid catabolic process	2	5.26316	1.47233	0.0337029	ADORA1, TNF	38	18	19453	56.8801	1	0.472894	0.456569
GOTERM_BP_DIRECT	GO:0035162	embryonic hemopoiesis	2	5.26316	1.44925	0.0355425	KDR, TGFBR2	38	19	19453	53.8864	1	0.483594	0.4669
GOTERM_BP_DIRECT	GO:0051403	stress-activated MAPK cascade	2	5.26316	1.44925	0.0355425	MAPK8, MAPK14	38	19	19453	53.8864	1	0.483594	0.4669
GOTERM_BP_DIRECT	GO:2000573	positive regulation of DNA biosynthetic process	2	5.26316	1.42738	0.0373788	CCNA2, TNF	38	20	19453	51.1921	1	0.486466	0.469672
GOTERM_BP_DIRECT	GO:0009116	nucleoside metabolic process	2	5.26316	1.42738	0.0373788	MTAP, PNP	38	20	19453	51.1921	1	0.486466	0.469672
GOTERM_BP_DIRECT	GO:0009416	response to light stimulus	2	5.26316	1.42738	0.0373788	MAPK10, MAPK8	38	20	19453	51.1921	1	0.486466	0.469672
GOTERM_BP_DIRECT	GO:0002526	acute inflammatory response	2	5.26316	1.40659	0.0392116	TREM1, TNF	38	21	19453	48.7544	1	0.491397	0.474434
GOTERM_BP_DIRECT	GO:0006693	prostaglandin metabolic process	2	5.26316	1.40659	0.0392116	GSTP1, AKR1B1	38	21	19453	48.7544	1	0.491397	0.474434
GOTERM_BP_DIRECT	GO:0045766	positive regulation of angiogenesis	3	7.89474	1.40158	0.0396666	CMA1, KDR, TGFBR2	38	166	19453	9.25159	1	0.491397	0.474434
GOTERM_BP_DIRECT	GO:0071391	cellular response to estrogen stimulus	2	5.26316	1.38678	0.041041	ESR1, ESR2	38	22	19453	46.5383	1	0.491397	0.474434
GOTERM_BP_DIRECT	GO:0038083	peptidyl-tyrosine autophosphorylation	2	5.26316	1.38678	0.041041	KDR, EGFR	38	22	19453	46.5383	1	0.491397	0.474434
GOTERM_BP_DIRECT	GO:0030520	intracellular estrogen receptor signaling pathway	2	5.26316	1.38678	0.041041	ESR1, ESR2	38	22	19453	46.5383	1	0.491397	0.474434
GOTERM_BP_DIRECT	GO:0000122	negative regulation of transcription from RNA polymerase II promoter	6	15.7895	1.37721	0.0419556	MMP12, NR1H2, CDK2, ESR1, TNF, ESR2	38	1016	19453	3.02316	1	0.495738	0.478625
GOTERM_BP_DIRECT	GO:0042127	regulation of cell proliferation	3	7.89474	1.36018	0.0436335	CHEK1, EGFR, TGFBR2	38	175	19453	8.77579	1	0.501641	0.484324
GOTERM_BP_DIRECT	GO:0002053	positive regulation of mesenchymal cell proliferation	2	5.26316	1.34979	0.0446896	KDR, TGFBR2	38	24	19453	42.6601	1	0.501641	0.484324
GOTERM_BP_DIRECT	GO:0051247	positive regulation of protein metabolic process	2	5.26316	1.34979	0.0446896	MAPK8, NR1H2	38	24	19453	42.6601	1	0.501641	0.484324
GOTERM_BP_DIRECT	GO:0051090	regulation of sequence-specific DNA binding transcription factor activity	2	5.26316	1.34979	0.0446896	MAPK10, MAPK8	38	24	19453	42.6601	1	0.501641	0.484324

## Sheet: CC
Category	Term	Term	Count	%		PValue	Genes	List Total	Pop Hits	Pop Total	Fold Enrichment	Bonferroni	Benjamini	FDR
GOTERM_CC_DIRECT	GO:0005576	extracellular region	17	44.7368	6.40223	3.96067e-07	BCHE, HSP90AA1, CMA1, GSTP1, MMP2, MMP3, MAPK14, TREM1, TNF, IL2, TGFBR2, MMP12, TTR, PNP, KDR, ANG, PPIA	38	2208	20647	4.18334	5.26756e-05	4.35258e-05	4.05804e-05
GOTERM_CC_DIRECT	GO:0005615	extracellular space	16	42.1053	6.18408	6.54523e-07	BCHE, CMA1, GSTP1, MMP2, MMP3, AKR1B1, TNF, EGFR, IL2, MMP12, TTR, FAP, CHEK1, ANG, PPIA, XDH	38	1990	20647	4.36858	8.70478e-05	4.35258e-05	4.05804e-05
GOTERM_CC_DIRECT	GO:0034774	secretory granule lumen	5	13.1579	4.26652	5.41351e-05	HSP90AA1, PNP, GSTP1, MAPK14, PPIA	38	116	20647	23.4199	0.00717431	0.00239999	0.00223759
GOTERM_CC_DIRECT	GO:1904813	ficolin-1-rich granule lumen	5	13.1579	4.14006	7.24341e-05	HSP90AA1, PNP, GSTP1, MAPK14, PPIA	38	125	20647	21.7337	0.00958783	0.00240843	0.00224546
GOTERM_CC_DIRECT	GO:0005829	cytosol	22	57.8947	3.83092	0.000147597	DDX6, HSP90AA1, CMA1, GSTP1, NR1H2, AKR1B1, MAPK14, ESR1, TGFBR2, MAPK10, CCNA2, CA1, MTAP, MAPK8, PNP, CA2, CHEK1, CDK2, ANG, PPIA, XDH, CES1	38	5627	20647	2.12432	0.0194404	0.00392609	0.00366041
GOTERM_CC_DIRECT	GO:0032991	macromolecular complex	8	21.0526	3.68558	0.00020626	HSP90AA1, TTR, NPR3, CHEK1, ESR1, TNF, PPIA, EGFR	38	697	20647	6.23635	0.0270625	0.00414009	0.00385993
GOTERM_CC_DIRECT	GO:0005737	cytoplasm	22	57.8947	3.66174	0.0002179	DDX6, HSP90AA1, CMA1, GSTP1, NR1H2, MMP3, MAPK14, ESR1, EGFR, MMP12, MAPK10, CCNA2, CA1, MTAP, MAPK8, PNP, FAP, CA2, CHEK1, CDK2, PPIA, CES1	38	5771	20647	2.07131	0.0285678	0.00414009	0.00385993
GOTERM_CC_DIRECT	GO:0045121	membrane raft	5	13.1579	3.00109	0.000997482	RTN4R, KDR, TNF, EGFR, TGFBR2	38	249	20647	10.9105	0.1243	0.0165831	0.015461
GOTERM_CC_DIRECT	GO:0070062	extracellular exosome	12	31.5789	2.85285	0.0014033	RTN4R, CA1, HSP90AA1, MTAP, TTR, PNP, ALDH2, CA2, GSTP1, NPR3, AKR1B1, PPIA	38	2240	20647	2.91076	0.170365	0.0206865	0.0192866
GOTERM_CC_DIRECT	GO:0005634	nucleus	21	55.2632	2.80816	0.00155537	DDX6, HSP90AA1, GSTP1, NR1H2, MMP2, MMP3, MAPK14, ESR1, EGFR, ESR2, MMP12, MAPK10, CCNA2, MTAP, MAPK8, PNP, CHEK1, CDK2, KDR, ANG, PPIA	38	6100	20647	1.87052	0.187001	0.0206865	0.0192866
GOTERM_CC_DIRECT	GO:0043025	neuronal cell body	5	13.1579	2.3275	0.00470435	RTN4R, HSP90AA1, ADORA1, ANG, TNF	38	382	20647	7.11181	0.465891	0.0568799	0.0530309
GOTERM_CC_DIRECT	GO:0009986	cell surface	6	15.7895	2.21968	0.00603006	RTN4R, HSP90AA1, FAP, TREM1, TNF, EGFR	38	657	20647	4.96203	0.552655	0.0668332	0.0623106
GOTERM_CC_DIRECT	GO:0097124	cyclin A2-CDK2 complex	2	5.26316	1.9704	0.0107054	CCNA2, CDK2	38	6	20647	181.114	0.761048	0.109525	0.102113
GOTERM_CC_DIRECT	GO:0005739	mitochondrion	8	21.0526	1.85207	0.0140582	MAPK10, HSP90AA1, MAPK8, ALDH2, GSTP1, MMP2, MAPK14, ESR2	38	1466	20647	2.96503	0.847869	0.133553	0.124516
GOTERM_CC_DIRECT	GO:0043231	intracellular membrane-bounded organelle	6	15.7895	1.47502	0.0334946	MAPK10, MAPK8, CMA1, CHEK1, PPIA, ESR2	38	1014	20647	3.21504	0.989231	0.296986	0.276889
GOTERM_CC_DIRECT	GO:0005887	integral component of plasma membrane	7	18.4211	1.36887	0.0427687	RTN4R, NPR3, ADORA1, KDR, TNF, EGFR, TGFBR2	38	1453	20647	2.61762	0.997013	0.336733	0.313946
GOTERM_CC_DIRECT	GO:0005886	plasma membrane	16	42.1053	1.36612	0.043041	RTN4R, BCHE, HSP90AA1, MMP2, NPR3, TREM1, ESR1, TNF, EGFR, TGFBR2, MAPK10, MAPK8, FAP, CA2, ADORA1, KDR	38	5455	20647	1.59367	0.997124	0.336733	0.313946

## Sheet: MF
Category	Term	Term	Count	%	log-	PValue	Genes	List Total	Pop Hits	Pop Total	Fold Enrichment	Bonferroni	Benjamini	FDR
GOTERM_MF_DIRECT	GO:0004175	endopeptidase activity	5	13.1579	4.78034	1.65827e-05	MMP12, FAP, CMA1, MMP2, MMP3	38	79	18967	31.5906	0.00370767	0.00371453	0.00338287
GOTERM_MF_DIRECT	GO:0019899	enzyme binding	7	18.4211	4.03081	9.31508e-05	BCHE, HSP90AA1, MAPK8, MAPK14, ESR1, EGFR, ESR2	38	386	18967	9.05161	0.0206506	0.00768436	0.00699825
GOTERM_MF_DIRECT	GO:0030235	nitric-oxide synthase regulator activity	3	7.89474	3.98752	0.000102916	HSP90AA1, ESR1, EGFR	38	8	18967	187.174	0.0227905	0.00768436	0.00699825
GOTERM_MF_DIRECT	GO:0004707	MAP kinase activity	3	7.89474	3.35977	0.000436749	MAPK10, MAPK8, MAPK14	38	16	18967	93.5872	0.0932178	0.0209914	0.0191172
GOTERM_MF_DIRECT	GO:0004252	serine-type endopeptidase activity	5	13.1579	3.32924	0.000468559	MMP12, FAP, CMA1, MMP2, MMP3	38	187	18967	13.3458	0.099659	0.0209914	0.0191172
GOTERM_MF_DIRECT	GO:0004708	MAP kinase kinase activity	3	7.89474	3.20755	0.000620076	MAPK10, MAPK8, MAPK14	38	19	18967	78.8102	0.12972	0.0231495	0.0210826
GOTERM_MF_DIRECT	GO:0019903	protein phosphatase binding	4	10.5263	3.13215	0.000737654	HSP90AA1, MAPK8, MAPK14, EGFR	38	91	18967	21.9398	0.152357	0.0231816	0.0211118
GOTERM_MF_DIRECT	GO:0004672	protein kinase activity	6	15.7895	3.08201	0.000827914	MAPK10, MAPK8, CHEK1, CDK2, MAPK14, EGFR	38	382	18967	7.83976	0.169336	0.0231816	0.0211118
GOTERM_MF_DIRECT	GO:0004674	protein serine/threonine kinase activity	6	15.7895	2.99252	0.00101736	MAPK10, MAPK8, CHEK1, CDK2, MAPK14, TGFBR2	38	400	18967	7.48697	0.20388	0.0253211	0.0230602
GOTERM_MF_DIRECT	GO:0008270	zinc ion binding	8	21.0526	2.83966	0.00144658	MMP12, CA1, CA2, NR1H2, MMP2, MMP3, ESR1, ESR2	38	888	18967	4.49668	0.276944	0.0324034	0.0295102
GOTERM_MF_DIRECT	GO:0004712	protein serine/threonine/tyrosine kinase activity	6	15.7895	2.79173	0.00161536	MAPK8, CHEK1, CDK2, KDR, MAPK14, EGFR	38	444	18967	6.74502	0.30381	0.0328946	0.0299576
GOTERM_MF_DIRECT	GO:0052689	carboxylic ester hydrolase activity	3	7.89474	2.72538	0.00188199	BCHE, ALDH2, CES1	38	33	18967	45.3756	0.344242	0.0351305	0.0319939
GOTERM_MF_DIRECT	GO:0005524	ATP binding	10	26.3158	2.63765	0.0023033	MAPK10, DDX6, HSP90AA1, MAPK8, CHEK1, CDK2, KDR, MAPK14, EGFR, TGFBR2	38	1539	18967	3.24322	0.403416	0.0396876	0.0361441
GOTERM_MF_DIRECT	GO:0018820	cyanamide hydratase activity	2	5.26316	2.40918	0.00389781	CA1, CA2	38	2	18967	499.132	0.583061	0.062365	0.0567967
GOTERM_MF_DIRECT	GO:0004879	RNA polymerase II transcription factor activity, ligand-activated sequence-specific DNA binding	3	7.89474	2.30355	0.00497106	NR1H2, ESR1, ESR2	38	54	18967	27.7295	0.672509	0.0742345	0.0676065
GOTERM_MF_DIRECT	GO:0004705	JUN kinase activity	2	5.26316	2.2335	0.00584117	MAPK10, MAPK8	38	3	18967	332.754	0.730789	0.0772746	0.0703751
GOTERM_MF_DIRECT	GO:0005515	protein binding	33	86.8421	2.23176	0.00586459	RTN4R, DDX6, GSTP1, NPR3, AKR1B1, TNF, EGFR, MAPK8, CA1, TTR, PNP, CA2, CHEK1, ADORA1, KDR, XDH, BCHE, HSP90AA1, NR1H2, MMP2, MMP3, MAPK14, ESR1, IL2, ESR2, TGFBR2, MAPK10, CCNA2, MTAP, FAP, CDK2, ANG, PPIA	38	12657	18967	1.30136	0.732205	0.0772746	0.0703751
GOTERM_MF_DIRECT	GO:0042277	peptide binding	3	7.89474	2.10907	0.00777909	CMA1, NPR3, ANG	38	68	18967	22.0205	0.82611	0.091732	0.0835416
GOTERM_MF_DIRECT	GO:0030284	estrogen receptor activity	2	5.26316	2.10897	0.00778084	ESR1, ESR2	38	4	18967	249.566	0.826178	0.091732	0.0835416
GOTERM_MF_DIRECT	GO:0004064	arylesterase activity	2	5.26316	1.93371	0.0116491	CA1, CA2	38	6	18967	166.377	0.92754	0.130242	0.118613
GOTERM_MF_DIRECT	GO:0051117	ATPase binding	3	7.89474	1.91328	0.0122102	NR1H2, ESR1, EGFR	38	86	18967	17.4116	0.936195	0.130242	0.118613
GOTERM_MF_DIRECT	GO:0019904	protein domain specific binding	4	10.5263	1.88908	0.0129099	CCNA2, DDX6, CHEK1, CDK2	38	252	18967	7.92272	0.94556	0.131446	0.11971
GOTERM_MF_DIRECT	GO:0042802	identical protein binding	9	23.6842	1.77259	0.0168815	BCHE, HSP90AA1, TTR, PNP, FAP, KDR, ESR1, TNF, EGFR	38	1736	18967	2.58766	0.977935	0.164411	0.149732
GOTERM_MF_DIRECT	GO:0004222	metalloendopeptidase activity	3	7.89474	1.6964	0.0201188	MMP12, MMP2, MMP3	38	112	18967	13.3696	0.98946	0.183127	0.166776
GOTERM_MF_DIRECT	GO:0034056	estrogen response element binding	2	5.26316	1.67252	0.0212558	ESR1, ESR2	38	11	18967	90.7512	0.991874	0.183127	0.166776
GOTERM_MF_DIRECT	GO:0019209	kinase activator activity	2	5.26316	1.67252	0.0212558	IL2, TGFBR2	38	11	18967	90.7512	0.991874	0.183127	0.166776
GOTERM_MF_DIRECT	GO:0043565	sequence-specific DNA binding	4	10.5263	1.53512	0.0291663	MMP12, NR1H2, ESR1, ESR2	38	344	18967	5.80386	0.99868	0.241972	0.220368
GOTERM_MF_DIRECT	GO:0004089	carbonate dehydratase activity	2	5.26316	1.48593	0.0326639	CA1, CA2	38	17	18967	58.7214	0.999412	0.261311	0.23798
GOTERM_MF_DIRECT	GO:0016740	transferase activity	3	7.89474	1.46697	0.0341215	GSTP1, KDR, TGFBR2	38	149	18967	10.0496	0.999581	0.263559	0.240027
GOTERM_MF_DIRECT	GO:0005178	integrin binding	3	7.89474	1.41068	0.0388439	FAP, KDR, PPIA	38	160	18967	9.35872	0.99986	0.290034	0.264138
GOTERM_MF_DIRECT	GO:0016836	hydro-lyase activity	2	5.26316	1.3958	0.0401973	CA1, CA2	38	21	18967	47.5363	0.999898	0.290458	0.264524
GOTERM_MF_DIRECT	GO:0003707	steroid hormone receptor activity	2	5.26316	1.35711	0.0439426	ESR1, ESR2	38	23	18967	43.4027	0.999957	0.307598	0.280134
