# Supplementary material for: Network Pharmacology Analysis and Experimental Validation of Tectoridin in the Treatment of Ischemic Stroke by Inhibiting Apoptosis and Regulating Inflammation
Source: Int J Mol Sci. 2025 Feb 7;26(4):1402. doi: 10.3390/ijms26041402 (PMC11855067; doi:10.3390/ijms26041402)
Supplement: Supplementary file 1 [file ijms-26-01402-s001.zip › Supplementary Table S2.xlsx]

## Sheet: Sheet1
Category	ID	Description	Count	%	PValue	Genes	List Total	Pop Hits	Pop Total	Fold Enrichment	Bonferroni	Benjamini	FDR
KEGG_PATHWAY	hsa05418	Fluid shear stress and atherosclerosis	8	21.0526	4.55246e-07	MAPK10, HSP90AA1, MAPK8, GSTP1, MMP2, KDR, MAPK14, TNF	32	139	8644	15.5468	9.10451e-05	7.7541e-05	6.0482e-05
KEGG_PATHWAY	hsa01522	Endocrine resistance	7	18.4211	1.06574e-06	MAPK10, MAPK8, MMP2, MAPK14, ESR1, EGFR, ESR2	32	98	8644	19.2946	0.000213126	7.7541e-05	6.0482e-05
KEGG_PATHWAY	hsa05200	Pathways in cancer	12	31.5789	1.16311e-06	MAPK10, CCNA2, HSP90AA1, MAPK8, GSTP1, MMP2, CDK2, ESR1, EGFR, ESR2, IL2, TGFBR2	32	531	8644	6.10452	0.000232596	7.7541e-05	6.0482e-05
KEGG_PATHWAY	hsa05166	Human T-cell leukemia virus 1 infection	8	21.0526	1.04252e-05	MAPK10, CCNA2, MAPK8, CHEK1, CDK2, TNF, IL2, TGFBR2	32	222	8644	9.73423	0.00208287	0.000521258	0.000406581
KEGG_PATHWAY	hsa04657	IL-17 signaling pathway	6	15.7895	1.85635e-05	MAPK10, HSP90AA1, MAPK8, MMP3, MAPK14, TNF	32	94	8644	17.242	0.00370586	0.000613485	0.000478518
KEGG_PATHWAY	hsa05161	Hepatitis B	7	18.4211	1.97252e-05	MAPK10, CCNA2, MAPK8, CDK2, MAPK14, TNF, TGFBR2	32	162	8644	11.6721	0.00393731	0.000613485	0.000478518
KEGG_PATHWAY	hsa04933	AGE-RAGE signaling pathway in diabetic complications	6	15.7895	2.50798e-05	MAPK10, MAPK8, MMP2, MAPK14, TNF, TGFBR2	32	100	8644	16.2075	0.00500347	0.000613485	0.000478518
KEGG_PATHWAY	hsa04914	Progesterone-mediated oocyte maturation	6	15.7895	2.76068e-05	MAPK10, CCNA2, HSP90AA1, MAPK8, CDK2, MAPK14	32	102	8644	15.8897	0.00550623	0.000613485	0.000478518
KEGG_PATHWAY	hsa05142	Chagas disease	6	15.7895	2.76068e-05	MAPK10, MAPK8, MAPK14, TNF, IL2, TGFBR2	32	102	8644	15.8897	0.00550623	0.000613485	0.000478518
KEGG_PATHWAY	hsa04659	Th17 cell differentiation	6	15.7895	3.63924e-05	MAPK10, HSP90AA1, MAPK8, MAPK14, IL2, TGFBR2	32	108	8644	15.0069	0.00725218	0.000727847	0.000567721
KEGG_PATHWAY	hsa04926	Relaxin signaling pathway	6	15.7895	8.52301e-05	MAPK10, MAPK8, MMP2, MAPK14, EGFR, TGFBR2	32	129	8644	12.564	0.0169023	0.00152823	0.00119202
KEGG_PATHWAY	hsa04068	FoxO signaling pathway	6	15.7895	9.16937e-05	MAPK10, MAPK8, CDK2, MAPK14, EGFR, TGFBR2	32	131	8644	12.3721	0.0181724	0.00152823	0.00119202
KEGG_PATHWAY	hsa04917	Prolactin signaling pathway	5	13.1579	0.000105215	MAPK10, MAPK8, MAPK14, ESR1, ESR2	32	70	8644	19.2946	0.0208241	0.00161869	0.00126258
KEGG_PATHWAY	hsa05171	Coronavirus disease - COVID-19	7	18.4211	0.000146911	MAPK10, MAPK8, MMP3, MAPK14, TNF, EGFR, IL2	32	232	8644	8.15032	0.0289569	0.00209874	0.00163701
KEGG_PATHWAY	hsa04912	GnRH signaling pathway	5	13.1579	0.000316314	MAPK10, MAPK8, MMP2, MAPK14, EGFR	32	93	8644	14.5228	0.0613127	0.00421752	0.00328967
KEGG_PATHWAY	hsa05215	Prostate cancer	5	13.1579	0.000371634	HSP90AA1, GSTP1, CDK2, MMP3, EGFR	32	97	8644	13.924	0.0716445	0.00464542	0.00362343
KEGG_PATHWAY	hsa04625	C-type lectin receptor signaling pathway	5	13.1579	0.000484632	MAPK10, MAPK8, MAPK14, TNF, IL2	32	104	8644	12.9868	0.0923985	0.00570155	0.00444721
KEGG_PATHWAY	hsa04010	MAPK signaling pathway	7	18.4211	0.000598073	MAPK10, MAPK8, KDR, MAPK14, TNF, EGFR, TGFBR2	32	301	8644	6.28198	0.112769	0.00664526	0.0051833
KEGG_PATHWAY	hsa04668	TNF signaling pathway	5	13.1579	0.000685943	MAPK10, MAPK8, MMP3, MAPK14, TNF	32	114	8644	11.8476	0.128235	0.00667661	0.00520775
KEGG_PATHWAY	hsa05169	Epstein-Barr virus infection	6	15.7895	0.000686914	MAPK10, CCNA2, MAPK8, CDK2, MAPK14, TNF	32	202	8644	8.02351	0.128405	0.00667661	0.00520775
KEGG_PATHWAY	hsa05415	Diabetic cardiomyopathy	6	15.7895	0.000702487	MAPK10, MAPK8, CMA1, MMP2, MAPK14, TGFBR2	32	203	8644	7.98399	0.131117	0.00667661	0.00520775
KEGG_PATHWAY	hsa05205	Proteoglycans in cancer	6	15.7895	0.000734427	MMP2, KDR, MAPK14, ESR1, TNF, EGFR	32	205	8644	7.9061	0.136654	0.00667661	0.00520775
KEGG_PATHWAY	hsa04071	Sphingolipid signaling pathway	5	13.1579	0.000858145	MAPK10, MAPK8, ADORA1, MAPK14, TNF	32	121	8644	11.1622	0.15777	0.00715121	0.00557794
KEGG_PATHWAY	hsa04660	T cell receptor signaling pathway	5	13.1579	0.000858145	MAPK10, MAPK8, MAPK14, TNF, IL2	32	121	8644	11.1622	0.15777	0.00715121	0.00557794
KEGG_PATHWAY	hsa05417	Lipid and atherosclerosis	6	15.7895	0.000910788	MAPK10, HSP90AA1, MAPK8, MMP3, MAPK14, TNF	32	215	8644	7.53837	0.166599	0.00728631	0.00568332
KEGG_PATHWAY	hsa04380	Osteoclast differentiation	5	13.1579	0.00129073	MAPK10, MAPK8, MAPK14, TNF, TGFBR2	32	135	8644	10.0046	0.227646	0.00973579	0.00759392
KEGG_PATHWAY	hsa04915	Estrogen signaling pathway	5	13.1579	0.00136301	HSP90AA1, MMP2, ESR1, EGFR, ESR2	32	137	8644	9.85858	0.238746	0.00973579	0.00759392
KEGG_PATHWAY	hsa05135	Yersinia infection	5	13.1579	0.00136301	MAPK10, MAPK8, MAPK14, TNF, IL2	32	137	8644	9.85858	0.238746	0.00973579	0.00759392
KEGG_PATHWAY	hsa04936	Alcoholic liver disease	5	13.1579	0.00155606	MAPK10, MAPK8, ALDH2, MAPK14, TNF	32	142	8644	9.51144	0.267619	0.0107315	0.00837054
KEGG_PATHWAY	hsa04664	Fc epsilon RI signaling pathway	4	10.5263	0.00178787	MAPK10, MAPK8, MAPK14, TNF	32	68	8644	15.8897	0.300853	0.0119191	0.00929693
KEGG_PATHWAY	hsa05120	Epithelial cell signaling in Helicobacter pylori infection	4	10.5263	0.0019434	MAPK10, MAPK8, MAPK14, EGFR	32	70	8644	15.4357	0.322305	0.012538	0.00977968
KEGG_PATHWAY	hsa04622	RIG-I-like receptor signaling pathway	4	10.5263	0.00202423	MAPK10, MAPK8, MAPK14, TNF	32	71	8644	15.2183	0.333194	0.0126514	0.00986812
KEGG_PATHWAY	hsa04218	Cellular senescence	5	13.1579	0.00219714	CCNA2, CHEK1, CDK2, MAPK14, TGFBR2	32	156	8644	8.65785	0.355907	0.013316	0.0103865
KEGG_PATHWAY	hsa04217	Necroptosis	5	13.1579	0.00235513	MAPK10, HSP90AA1, MAPK8, TNF, PPIA	32	159	8644	8.4945	0.375985	0.0136657	0.0106593
KEGG_PATHWAY	hsa05133	Pertussis	4	10.5263	0.00245983	MAPK10, MAPK8, MAPK14, TNF	32	76	8644	14.2171	0.388947	0.0136657	0.0106593
KEGG_PATHWAY	hsa05212	Pancreatic cancer	4	10.5263	0.00245983	MAPK10, MAPK8, EGFR, TGFBR2	32	76	8644	14.2171	0.388947	0.0136657	0.0106593
KEGG_PATHWAY	hsa05210	Colorectal cancer	4	10.5263	0.00349534	MAPK10, MAPK8, EGFR, TGFBR2	32	86	8644	12.564	0.50356	0.0188937	0.0147371
KEGG_PATHWAY	hsa04621	NOD-like receptor signaling pathway	5	13.1579	0.00414587	MAPK10, HSP90AA1, MAPK8, MAPK14, TNF	32	186	8644	7.26142	0.564342	0.0216786	0.0169093
KEGG_PATHWAY	hsa04658	Th1 and Th2 cell differentiation	4	10.5263	0.00422732	MAPK10, MAPK8, MAPK14, IL2	32	92	8644	11.7446	0.571411	0.0216786	0.0169093
KEGG_PATHWAY	hsa05170	Human immunodeficiency virus 1 infection	5	13.1579	0.0065838	MAPK10, MAPK8, CHEK1, MAPK14, TNF	32	212	8644	6.37087	0.733162	0.0314851	0.0245584
KEGG_PATHWAY	hsa04931	Insulin resistance	4	10.5263	0.00661188	MAPK10, MAPK8, NR1H2, TNF	32	108	8644	10.0046	0.734666	0.0314851	0.0245584
KEGG_PATHWAY	hsa04620	Toll-like receptor signaling pathway	4	10.5263	0.00661188	MAPK10, MAPK8, MAPK14, TNF	32	108	8644	10.0046	0.734666	0.0314851	0.0245584
KEGG_PATHWAY	hsa05145	Toxoplasmosis	4	10.5263	0.00713197	MAPK10, MAPK8, MAPK14, TNF	32	111	8644	9.73423	0.761051	0.033172	0.0258741
KEGG_PATHWAY	hsa05131	Shigellosis	5	13.1579	0.0111633	MAPK10, MAPK8, MAPK14, TNF, EGFR	32	247	8644	5.46812	0.894095	0.0507423	0.039579
KEGG_PATHWAY	hsa05132	Salmonella infection	5	13.1579	0.0114742	MAPK10, HSP90AA1, MAPK8, MAPK14, TNF	32	249	8644	5.4242	0.900551	0.0507809	0.0396091
KEGG_PATHWAY	hsa04930	Type II diabetes mellitus	3	7.89474	0.0116796	MAPK10, MAPK8, TNF	32	46	8644	17.6168	0.904599	0.0507809	0.0396091
KEGG_PATHWAY	hsa05162	Measles	4	10.5263	0.0129106	MAPK10, MAPK8, CDK2, IL2	32	138	8644	7.82971	0.925647	0.0549388	0.0428522
KEGG_PATHWAY	hsa04932	Non-alcoholic fatty liver disease	4	10.5263	0.0176033	MAPK10, MAPK8, MAPK14, TNF	32	155	8644	6.97097	0.971333	0.0733472	0.0572108
KEGG_PATHWAY	hsa04920	Adipocytokine signaling pathway	3	7.89474	0.0251588	MAPK10, MAPK8, TNF	32	69	8644	11.7446	0.99388	0.102689	0.0800975
KEGG_PATHWAY	hsa05152	Tuberculosis	4	10.5263	0.0260336	MAPK10, MAPK8, MAPK14, TNF	32	180	8644	6.00278	0.994886	0.104134	0.0812249
KEGG_PATHWAY	hsa00983	Drug metabolism - other enzymes	3	7.89474	0.0330754	GSTP1, XDH, CES1	32	80	8644	10.1297	0.998802	0.127843	0.0997178
KEGG_PATHWAY	hsa05130	Pathogenic Escherichia coli infection	4	10.5263	0.0332393	MAPK10, MAPK8, MAPK14, TNF	32	198	8644	5.45707	0.998842	0.127843	0.0997178
KEGG_PATHWAY	hsa04510	Focal adhesion	4	10.5263	0.0354089	MAPK10, MAPK8, KDR, EGFR	32	203	8644	5.32266	0.999261	0.133618	0.104222
KEGG_PATHWAY	hsa04012	ErbB signaling pathway	3	7.89474	0.0369575	MAPK10, MAPK8, EGFR	32	85	8644	9.53382	0.999464	0.13688	0.106766
KEGG_PATHWAY	hsa04151	PI3K-Akt signaling pathway	5	13.1579	0.037999	HSP90AA1, CDK2, KDR, EGFR, IL2	32	359	8644	3.76219	0.999568	0.138178	0.107779
KEGG_PATHWAY	hsa05207	Chemical carcinogenesis - receptor activation	4	10.5263	0.0394967	HSP90AA1, ESR1, EGFR, ESR2	32	212	8644	5.0967	0.999684	0.14106	0.110027
KEGG_PATHWAY	hsa05208	Chemical carcinogenesis - reactive oxygen species	4	10.5263	0.0448088	MAPK10, MAPK8, MAPK14, EGFR	32	223	8644	4.84529	0.999896	0.157224	0.122635
KEGG_PATHWAY	hsa05231	Choline metabolism in cancer	3	7.89474	0.0478175	MAPK10, MAPK8, EGFR	32	98	8644	8.26913	0.999945	0.162093	0.126433
KEGG_PATHWAY	hsa04750	Inflammatory mediator regulation of TRP channels	3	7.89474	0.0478175	MAPK10, MAPK8, MAPK14	32	98	8644	8.26913	0.999945	0.162093	0.126433
